# Supplementary material for: Thermal Stability and Flammability Studies of MXene–Organic Hybrid Polystyrene Nanocomposites
Source: Polymers (Basel). 2022 Mar 17;14(6):1213. doi: 10.3390/polym14061213 (PMC8954563; doi:10.3390/polym14061213)
Supplement: Supplementary file 1 [file polymers-14-01213-s001.zip]

Archive with 1 entries (1 files):
- polymers-1633539-supplementary.pdf
